# Supplementary material for: The Optimization of the Debittering Process and the Exploration of Bitter Metabolites of Paeonia ostii ‘Fengdan’ Seeds
Source: Plants (Basel). 2025 Jan 12;14(2):198. doi: 10.3390/plants14020198 (PMC11769413; doi:10.3390/plants14020198)
Supplement: Supplementary file 1 [file plants-14-00198-s001.zip]

Archive with 1 entries (1 files):
- plants-3319136-supplementary.pdf
